# Supplementary material for: Effects of the Racket Polar Moment of Inertia on Dominant Upper Limb Joint Moments during Tennis Serve
Source: PLoS One. 2014 Aug 12;9(8):e104785. doi: 10.1371/journal.pone.0104785 (PMC4130553; doi:10.1371/journal.pone.0104785)
Supplement: File S1 — Raw data. (XLS) [file pone.0104785.s001.xls]

## Sheet: Raw data
		Peak moment
Player	racket	F_5_1	E_5_1	F_5_2	E_5_2	F_5_3	E_5_3	Ad_5_1	Ab_5_1	Ad_5_2	Ab_5_2	Ad_5_3	Ab_5_3	IR_5_1	ER_5_1	IR_5_2	ER_5_2	IR_5_3	ER_5_3	F_4_1	E_4_1	F_4_2	E_4_2	F_4_3	E_4_3	Ad_4_1	Ab_4_1	Ad_4_2	Ab_4_2	Ad_4_3	Ab_4_3	IR_4_1	ER_4_1	IR_4_2	ER_4_2	IR_4_3	ER_4_3	F_3_1	E_3_1	F_3_2	E_3_2	F_3_3	E_3_3	Ad_3_1	Ab_3_1	Ad_3_2	Ab_3_2	Ad_3_3	Ab_3_3
P8	IL	2.57897	-0.332582	4.91434	-6.06853	3.44325	-8.66239	1.56083	-1.23066	4.75582	-3.86771	6.34895	-5.52026	5.30535	-0.207386	5.75106	-1.54978	2.34338	-4.01561	0.781752	-1.04467	3.47042	-1.26954	3.74559	-4.31547	5.42043	-0.576892	5.77068	-3.55777	2.64881	-4.74774	1.14168	-0.354837	1.75783	-1.77798	1.73289	-2.2622	1.83334	-0.173851	2.4023	-1.60753	2.2642	-2.86811	1.63377	-0.377667	1.61548	-0.799263	1.23597	-2.4976
P8	IH	2.36317	-2.17508	5.88365	-7.8832	1.61698	-7.79898	1.57939	-4.17282	5.92198	-1.27924	3.73008	-5.30655	4.41517	-0.365063	6.39339	-1.07196	0.781013	-4.58722	1.43145	-1.42609	1.85933	-2.01319	2.59756	-1.78579	4.65388	-1.97073	6.29235	-4.9277	0.154156	-5.11657	0.960636	-0.709716	1.18217	-0.353261	1.04847	-1.67426	1.04727	-0.685866	1.64792	-2.13562	0.672989	-3.15221	1.55463	-0.462627	1.69492	0.503522	0.617424	-1.76706
P6	IL	4.35088	-0.569432	6.0712	-12.2644	0.780451	-12.299	4.00514	-1.52963	9.67155	-2.66502	3.64219	-4.67649	4.91449	-1.76041	6.41271	-2.70799	3.04852	-4.63748	1.5235	-1.87406	-0.149574	-2.67812	1.17299	-1.47127	4.7324	-0.475764	7.52622	-8.04056	1.56558	-8.08316	1.19521	-0.59753	0.798254	-0.691667	0.727534	-1.12886	3.30944	-0.440442	5.21984	-5.71487	1.39608	-6.03837	1.39917	-0.572565	2.73162	0.323239	2.49709	-1.26514
P6	IH	3.80939	-0.362105	4.96879	-10.9142	0.818428	-10.9559	1.69368	-1.43658	8.00981	-1.63786	2.91917	-2.09406	4.97369	-0.204954	6.17612	-2.24129	2.31796	-3.68604	0.865926	-2.00366	-0.15196	-2.17158	1.07656	-1.84193	4.70873	-0.456625	6.97727	-7.1696	1.24174	-7.20457	1.08893	-0.627521	0.883978	-0.641646	0.718587	-1.26956	3.51418	-0.271257	5.2618	-5.33636	0.929634	-5.87061	1.39164	-0.463458	2.90506	0.189415	2.8266	-1.3179
P7	IL	3.21773	-3.4873	6.37684	-8.63614	1.25352	-9.25422	0.311659	-4.69243	7.1095	-2.35139	4.484	-3.1275	4.36159	-1.05978	5.82883	-1.80165	1.01568	-3.32302	0.822226	-2.24763	0.0244627	-2.05893	1.12168	-1.66888	4.47157	-2.14125	6.46152	-6.05425	0.872257	-6.39306	0.826213	-1.20298	0.809933	-0.395264	0.638582	-0.70326	2.29502	-0.968763	4.18462	-4.13458	0.262166	-4.69435	1.85555	-0.829689	2.0369	0.911244	1.02508	-0.813527
P7	IH	3.37177	-3.5542	7.00294	-10.2277	1.70495	-9.1998	0.439329	-5.93298	8.56293	-3.41036	4.60925	-4.79514	4.5159	-1.0016	6.1364	-1.84204	1.82552	-3.48054	0.671569	-2.58961	0.509635	-2.40258	1.4254	-1.27458	4.67292	-2.4331	6.93683	-7.25876	2.04113	-6.91633	0.805262	-1.28148	1.10014	-0.613319	0.570839	-0.942139	2.3517	-1.09055	4.35607	-4.4812	0.598414	-4.45293	2.1108	-0.83119	2.33346	-0.156788	0.765309	-1.20629
P1	IL	1.15376	-1.24413	1.33644	-4.87502	0.476314	-3.87211	2.75801	-2.68237	5.72295	-1.7588	2.90922	-3.08348	4.02047	-1.03058	5.91456	-1.26804	0.418508	-3.71182	0.735656	-0.507832	2.64513	-0.885203	2.72037	-0.939374	4.16173	-1.66436	5.11289	-2.64584	0.440579	-3.13298	0.735491	-0.763674	1.66728	0.400287	0.770036	-1.43923	1.82133	-0.809159	3.41234	-1.42861	0.709836	-2.69172	2.12417	-0.988898	2.21054	0.0181044	0.590768	-2.16328
P1	IH	1.05067	-2.79136	1.4533	-4.66113	-0.0152299	-4.2584	3.06109	-7.94017	5.44928	-2.02334	1.99988	-3.81016	4.9033	-2.93028	6.29692	-1.87925	0.52534	-3.19704	2.43926	-0.870063	3.66415	-1.01958	3.95053	-0.598368	4.45414	-6.05371	5.1828	-2.75536	0.0197276	-3.01845	0.656106	-1.92159	1.47444	0.368356	0.655169	-1.29096	2.34582	-4.13414	3.4087	-1.86714	0.254371	-2.59834	2.17006	-2.51594	2.19513	-0.430351	0.418647	-1.54517
P2	IL	1.85494	-0.160333	6.77279	-5.35098	0.038189	-5.35502	1.4513	-1.33436	4.02055	-2.77928	0.697356	-5.13138	3.75841	-0.145477	6.21325	-0.62243	0.917606	-3.76184	0.494847	-0.805792	1.344	-1.30738	1.72299	-1.25928	4.09395	-0.120951	6.39732	-3.96978	0.50347	-4.48614	0.726259	-0.228091	0.93894	-1.21239	0.902099	-1.2065	0.370318	-0.205907	1.2705	-1.26683	0.67527	-3.06731	2.03223	-0.224232	2.4279	-0.107102	0.936322	-1.2914
P2	IH	1.90509	-0.189224	6.73631	-5.24713	-0.07135	-5.04827	1.97783	-1.34221	4.08919	-3.96391	1.57656	-5.57083	3.52885	-1.88781	6.32551	-0.679378	0.959056	-3.97541	1.62581	-0.765183	1.07709	-0.928824	1.59449	-1.23016	4.0036	-1.32966	6.3756	-2.92205	0.539103	-4.38898	0.709986	-1.93775	0.970033	-1.38835	1.11848	-0.992184	0.404556	-0.997755	1.32948	-0.955181	0.909497	-3.05259	2.03897	-1.77617	2.34741	0.249584	1.10731	-1.13059
P3	IL	2.5549	-0.00884658	3.43575	-6.22124	1.10679	-5.5896	0.568797	-1.28533	4.15003	-3.21161	1.64639	-4.47953	3.28735	-0.0620573	3.9839	-1.88257	1.37567	-3.3512	0.413302	-1.70285	1.26008	-1.66491	2.08476	-0.615331	3.06317	-0.424047	3.8033	-4.01494	0.496907	-4.12435	0.667137	-0.857688	2.22015	-1.02822	1.88007	-0.758428	1.25161	-0.0731906	1.99654	-1.83947	0.373737	-2.18586	0.9034	-0.22748	2.00502	0.557194	1.26892	-1.14577
P3	IH	2.77006	-1.85886	4.06745	-6.37329	0.881531	-5.6401	0.793952	-4.91656	3.42341	-2.26108	0.300379	-2.83863	3.31282	-0.197437	3.81885	-2.07898	0.296489	-2.91978	0.484935	-2.14354	0.53565	-1.58623	1.09687	-0.930046	3.11032	-2.20892	3.7736	-4.46611	0.067066	-4.13999	0.729169	-1.4051	2.03814	-1.35646	1.03029	-0.540968	1.19181	-0.69543	2.04962	-2.84661	0.358434	-2.9957	0.889864	-0.832442	2.09716	0.722429	1.14137	-0.728105
P5	IL	4.64056	-0.696326	6.48703	-8.2769	1.82685	-8.14161	0.386076	-4.27135	4.99806	-3.77108	4.17709	-7.43629	4.74782	-0.86777	6.20402	-2.29454	2.97257	-8.73855	0.59976	-2.39785	3.66707	-2.34087	3.76142	-1.30246	4.93597	-1.11866	6.67871	-5.1503	1.03984	-5.28449	0.776468	-0.267564	0.972868	-0.419671	1.09454	-1.0445	1.07689	-0.762482	2.84092	-2.72426	0.769002	-3.48237	1.55094	-0.284435	1.9879	-0.523376	0.763333	-1.50879
P5	IH	4.5729	-0.363583	6.39929	-8.21468	1.75114	-8.35133	0.282629	-4.22745	4.25861	-2.65844	2.19438	-4.00741	3.55447	-1.22847	5.79491	-1.55529	0.527917	-3.63568	0.588971	-2.36704	2.18414	-2.59002	2.30238	-0.19453	3.50382	-1.29809	6.42896	-5.68674	-0.114683	-5.79888	0.790949	-0.236402	0.481544	-0.340163	0.504016	-0.701111	0.756438	-0.790672	2.81166	-3.84673	0.166579	-4.11911	1.29139	-0.307811	1.68656	0.0545469	0.503283	-0.778638
P4	IL	2.1436	-0.15763	6.39629	-8.96433	0.887852	-8.68906	1.59083	-1.59937	8.4948	-1.55335	3.38265	-4.41962	4.01467	-0.224972	6.15691	-3.21807	0.339743	-2.61304	0.824358	-1.0298	0.774657	-2.1298	1.12491	-1.2143	3.95892	-0.450835	6.23041	-5.90619	0.42677	-6.00966	0.927627	-0.610138	0.779363	-1.08631	0.757456	-0.700044	0.733537	-0.19806	1.96394	-3.57698	0.365669	-3.81992	1.6377	-0.342447	1.90048	0.856491	0.949849	-0.98166
P4	IH	2.36895	-0.455065	6.56063	-9.47266	1.03291	-9.6621	2.10193	-1.69303	7.80627	-0.971429	2.48693	-4.80828	4.25577	-0.0511588	6.51013	-3.98792	0.512271	-3.0862	0.747628	-1.27578	0.103818	-2.48508	1.38817	-2.09682	4.26988	-0.426577	6.56866	-5.79718	0.505789	-6.09333	1.09126	-0.759669	0.0926768	-1.1305	0.300682	-0.795685	0.894475	-0.121405	1.93381	-4.62159	0.369692	-5.12672	1.76129	-0.276393	2.01375	1.2886	1.40425	-1.00019
Letter(s)	F for Flexion
	E for Extension
	Ad for Adduction
	Ab for Abduction
	IR for Internal Rotation
	ER for External Rotation
first number for joint	5 for shoulder
	4 for elbow
	3 for wrist
second number for phase	1 for cocking
	2 for forward swing
	3 for follow-through
[truncated: 24 more columns]
